# Supplementary material for: ﻿Multilocus phylogeny and species delimitation suggest synonymies of two Lucanus Scopoli, 1763 (Coleoptera, Lucanidae) species names
Source: Zookeys. 2022 Dec 14;1135:139–55. doi: 10.3897/zookeys.1135.89257 (PMC9836572; doi:10.3897/zookeys.1135.89257)
Supplement: XML Treatment for Lucanus swinhoei [file zookeys.1135.89257-treatment1.xml]

<!DOCTYPE tp:taxon-treatment
  PUBLIC "-//TaxonX//DTD Taxonomic Treatment Publishing DTD v0 20100105//EN" "tax-treatment-NSO.dtd">
<tp:taxon-treatment xmlns:tp="http://www.plazi.org/taxpub"><tp:treatment-meta><kwd-group><label>Taxon classification</label><kwd>
                <named-content content-type="kingdom">Animalia</named-content>
              </kwd><kwd>
                <named-content content-type="order">Coleoptera</named-content>
              </kwd><kwd>
                <named-content content-type="family">Lucanidae</named-content>
              </kwd></kwd-group><mixed-citation publication-type="journal"><person-group><name><surname>Zhou</surname><given-names>Li Yang</given-names></name><name><surname>Zhan</surname><given-names>Zhi Hong</given-names></name><name><surname>Zhu</surname><given-names>Xue Li</given-names></name><name><surname>Wan</surname><given-names>Xia</given-names></name></person-group><article-title>﻿Multilocus phylogeny and species delimitation suggest synonymies of two <italic><tp:taxon-name><tp:taxon-name-part taxon-name-part-type="genus" reg="Lucanus">Lucanus</tp:taxon-name-part></tp:taxon-name></italic> Scopoli, 1763 (<tp:taxon-name><tp:taxon-name-part taxon-name-part-type="order">Coleoptera</tp:taxon-name-part></tp:taxon-name>, <tp:taxon-name><tp:taxon-name-part taxon-name-part-type="family">Lucanidae</tp:taxon-name-part></tp:taxon-name>) species names</article-title><source>Zookeys</source><day>14</day><month>12</month><year>2022</year><volume>1135</volume><fpage>139</fpage><lpage>155</lpage><pub-id pub-id-type="doi">10.3897/zookeys.1135.89257</pub-id></mixed-citation></tp:treatment-meta><tp:nomenclature><label>﻿</label><tp:taxon-name>
              <object-id xmlns:xlink="http://www.w3.org/1999/xlink" content-type="arpha" xlink:type="simple">36031733-8556-5357-9A7C-BEB8D45A3AED</object-id>
              <tp:taxon-name-part taxon-name-part-type="genus" reg="Lucanus">Lucanus</tp:taxon-name-part>
              <tp:taxon-name-part taxon-name-part-type="species" reg="swinhoei">swinhoei</tp:taxon-name-part>
            </tp:taxon-name><tp:taxon-authority>Parry, 1897</tp:taxon-authority><tp:nomenclature-citation-list><tp:nomenclature-citation><tp:taxon-name>
                  <tp:taxon-name-part taxon-name-part-type="genus" reg="Lucanus">Lucanus</tp:taxon-name-part>
                  <tp:taxon-name-part taxon-name-part-type="species" reg="swinhoei">swinhoei</tp:taxon-name-part>
                </tp:taxon-name><comment>Parry, 1874: 370.</comment></tp:nomenclature-citation><tp:nomenclature-citation><tp:taxon-name>
                  <tp:taxon-name-part taxon-name-part-type="genus" reg="Lucanus">Lucanus</tp:taxon-name-part>
                  <tp:taxon-name-part taxon-name-part-type="species" reg="continentalis">continentalis</tp:taxon-name-part>
                </tp:taxon-name><comment>Zilioli, 1998: 145, synonymy by <xref ref-type="bibr" rid="B25">Wan (2007)</xref>.</comment></tp:nomenclature-citation></tp:nomenclature-citation-list></tp:nomenclature><tp:treatment-sec sec-type="material" id="SECID0EGYAG"><title>Material examined.</title><p>China • 1 male; Zhejiang Province, Yunhe County; 18 Jul. 2019; ZH Zhan leg. • 3 males; same locality as for preceding; 5 Jul. 2021 • 3 males; Zhejiang Province, Baishanzu County; 23 Jul. 2015 • 2 males; Zhejiang Province, Longquan County; 6 Jul. 2019 • 1 male; Fujian Province, Shanghang County; 12 Jul. 2021; LY Zhou leg. 1 male; same locality as for preceding; 22 Jul. 2011; Q Zhang and YY Cao leg. • 2 males; Taiwan Island, Nantou County; 12 Jun. 2019; JZ Lin leg. • 2 males; same locality as for preceding; 6 Jun. 2020.</p></tp:treatment-sec><tp:treatment-sec sec-type="diagnosis" id="SECID0ELYAG"><title>Diagnosis.</title><p>Males of <italic><tp:taxon-name><tp:taxon-name-part taxon-name-part-type="genus" reg="Lucanus">L.</tp:taxon-name-part><tp:taxon-name-part taxon-name-part-type="species" reg="swinhoei">swinhoei</tp:taxon-name-part></tp:taxon-name></italic> could be distinguished from related species by following characters: 1) mandibles incurved at basal 1/3, straight along the midlength and incurved apically; 2) apical teeth bifurcated; major mandibular tooth located at basal 1/3, triangular, not flat on both sides; 3) elytra metallic luster at disc and along the suture, reddish to brownish; less punctate and without any yellowish setae. The females of most species in <italic><tp:taxon-name><tp:taxon-name-part taxon-name-part-type="genus" reg="Lucanus">Lucanus</tp:taxon-name-part></tp:taxon-name></italic> are not easy to distinguish due to their significant similarities in morphology. Typical female of <italic><tp:taxon-name><tp:taxon-name-part taxon-name-part-type="genus" reg="Lucanus">L.</tp:taxon-name-part><tp:taxon-name-part taxon-name-part-type="species" reg="swinhoei">swinhoei</tp:taxon-name-part></tp:taxon-name></italic> could be identified by the following subtle differences: elytra without a marked pubescence, metasternum not densely hairy and the canthi not markedly outside of the eyes.</p></tp:treatment-sec><tp:treatment-sec sec-type="distribution" id="SECID0EXZAG"><title>Distribution.</title><p>China (Zhejiang, Fujian, Taiwan Island).</p></tp:treatment-sec><ref-list><ref id="B25"><mixed-citation xmlns:xlink="http://www.w3.org/1999/xlink" xlink:type="simple"><person-group><name name-style="western"><surname>Wan</surname><given-names>X</given-names></name></person-group> (<year>2007</year>) Study on the systematics of <tp:taxon-name><tp:taxon-name-part taxon-name-part-type="family">Lucanidae</tp:taxon-name-part></tp:taxon-name> from China (<tp:taxon-name><tp:taxon-name-part taxon-name-part-type="order">Coleoptera</tp:taxon-name-part></tp:taxon-name>: <tp:taxon-name><tp:taxon-name-part taxon-name-part-type="superfamily">Scarabaeoidea</tp:taxon-name-part></tp:taxon-name>). PhD thesis, Institute of Zoology Chinese Academy of Sciences, Beijing.</mixed-citation></ref></ref-list></tp:taxon-treatment>
