# Supplementary material for: ﻿Multilocus phylogeny and species delimitation suggest synonymies of two Lucanus Scopoli, 1763 (Coleoptera, Lucanidae) species names
Source: Zookeys. 2022 Dec 14;1135:139–55. doi: 10.3897/zookeys.1135.89257 (PMC9836572; doi:10.3897/zookeys.1135.89257)
Supplement: XML Treatment for Lucanus wuyishanensis [file zookeys.1135.89257-treatment2.xml]

<!DOCTYPE tp:taxon-treatment
  PUBLIC "-//TaxonX//DTD Taxonomic Treatment Publishing DTD v0 20100105//EN" "tax-treatment-NSO.dtd">
<tp:taxon-treatment xmlns:tp="http://www.plazi.org/taxpub"><tp:treatment-meta><kwd-group><label>Taxon classification</label><kwd>
                <named-content content-type="kingdom">Animalia</named-content>
              </kwd><kwd>
                <named-content content-type="order">Coleoptera</named-content>
              </kwd><kwd>
                <named-content content-type="family">Lucanidae</named-content>
              </kwd></kwd-group><mixed-citation publication-type="journal"><person-group><name><surname>Zhou</surname><given-names>Li Yang</given-names></name><name><surname>Zhan</surname><given-names>Zhi Hong</given-names></name><name><surname>Zhu</surname><given-names>Xue Li</given-names></name><name><surname>Wan</surname><given-names>Xia</given-names></name></person-group><article-title>﻿Multilocus phylogeny and species delimitation suggest synonymies of two <italic><tp:taxon-name><tp:taxon-name-part taxon-name-part-type="genus" reg="Lucanus">Lucanus</tp:taxon-name-part></tp:taxon-name></italic> Scopoli, 1763 (<tp:taxon-name><tp:taxon-name-part taxon-name-part-type="order">Coleoptera</tp:taxon-name-part></tp:taxon-name>, <tp:taxon-name><tp:taxon-name-part taxon-name-part-type="family">Lucanidae</tp:taxon-name-part></tp:taxon-name>) species names</article-title><source>Zookeys</source><day>14</day><month>12</month><year>2022</year><volume>1135</volume><fpage>139</fpage><lpage>155</lpage><pub-id pub-id-type="doi">10.3897/zookeys.1135.89257</pub-id></mixed-citation></tp:treatment-meta><tp:nomenclature><label>﻿</label><tp:taxon-name>
              <object-id xmlns:xlink="http://www.w3.org/1999/xlink" content-type="arpha" xlink:type="simple">F9E934C9-9AFE-5526-9C6D-FA07A683D198</object-id>
              <tp:taxon-name-part taxon-name-part-type="genus" reg="Lucanus">Lucanus</tp:taxon-name-part>
              <tp:taxon-name-part taxon-name-part-type="species" reg="wuyishanensis">wuyishanensis</tp:taxon-name-part>
            </tp:taxon-name><tp:taxon-authority>Schenk, 1999</tp:taxon-authority><tp:nomenclature-citation-list><tp:nomenclature-citation><tp:taxon-name>
                  <tp:taxon-name-part taxon-name-part-type="genus" reg="Lucanus">Lucanus</tp:taxon-name-part>
                  <tp:taxon-name-part taxon-name-part-type="species" reg="wuyishanensis">wuyishanensis</tp:taxon-name-part>
                </tp:taxon-name><comment>Schenk, 1999: 114.</comment></tp:nomenclature-citation><tp:nomenclature-citation><tp:taxon-name>
                  <tp:taxon-name-part taxon-name-part-type="genus" reg="Lucanus">Lucanus</tp:taxon-name-part>
                  <tp:taxon-name-part taxon-name-part-type="species" reg="liuyei">liuyei</tp:taxon-name-part>
                </tp:taxon-name><comment>Huang &amp; Chen, 2010: 93–94, syn. nov.</comment></tp:nomenclature-citation></tp:nomenclature-citation-list></tp:nomenclature><tp:treatment-sec sec-type="material" id="SECID0EZ2AG"><title>Material examined.</title><p>China • 2 males; Jiangxi Province, Pingxiang County; 15 Jun. 2017; ZH Zhan leg. • 4 males; Jiangxi Province, same locality as for preceding; 03 Jun. 2021; Q Qi leg. • 6 males; Zhejiang Province, Mount Longquanshan; 18 July. 2019. • 1 male; Fujian Province, Mount Wuyishan; 18 Jul. 2011. • 2 males; Fujian Province, Mount Wuyishan; 14 Jul. 2011; Q Zhang and YY Cao leg. • 4 males; Fujian Province, same locality as for preceding; 12 Jun. 2020; ZH Zhan leg. • 2 males; Fujian Province, same locality as for preceding; 20 Jun. 2021; ZL Zhou leg. • 1 male; Guangxi Province, Mount Maoershans; 20 Jul. 2011. • 3 males; same locality as for preceding; 20 Jul. 2017; Q Qi leg. • 2 male, 1 female; same locality as for preceding; 20 Jul. 2021; ZH Zhan leg. • 2 male, 2 female; Guizhou Province, Mount Fanjingshan; 20 Jun. 2017; ZH Zhan leg. • 2 males; same locality as for preceding; 08 Jul. 2015; LX Zhu leg. • 1 male; Hunan Province, Zhangjiajie County; 20 Jun. 2015 • 4 males; same locality as for preceding; 21 May 2019; ZH Zhan leg.</p></tp:treatment-sec><tp:treatment-sec sec-type="diagnosis" id="SECID0E52AG"><title>Diagnosis.</title><p>Males of <italic><tp:taxon-name><tp:taxon-name-part taxon-name-part-type="genus" reg="Lucanus">L.</tp:taxon-name-part><tp:taxon-name-part taxon-name-part-type="species" reg="wuyishanensis">wuyishanensis</tp:taxon-name-part></tp:taxon-name></italic> could be distinguished from related species by the following characters: 1) mandibles weekly incurved at basal 1/3, straight extending to the mid-length and strongly incurved at 1/4 anteriorly; 2) two separated, small, inner mandibular teeth attached below the major inner mandibular tooth; 2–4 small inner mandibular teeth densely distributed between the major tooth and the apical fork; 3) elytra reddish to brownish, usually bicolored with head and pronotum; oval, widest at the apical 1/4, strongly narrow at basal. Females of <italic><tp:taxon-name><tp:taxon-name-part taxon-name-part-type="genus" reg="Lucanus">L.</tp:taxon-name-part><tp:taxon-name-part taxon-name-part-type="species" reg="wuyishanensis">wuyishanensis</tp:taxon-name-part></tp:taxon-name></italic> are also similar in appearance to those of other <italic><tp:taxon-name><tp:taxon-name-part taxon-name-part-type="genus" reg="Lucanus">Lucanus</tp:taxon-name-part></tp:taxon-name></italic> members. There are the following slight differences: dorsal surface covered with a vestiture of small and significant, yellowish-amber setae; head surface punctate heavily, mandible snout, strongly incurved anteriorly.</p></tp:treatment-sec><tp:treatment-sec sec-type="distribution" id="SECID0ET4AG"><title>Distribution.</title><p>China (Sichuan, Guangxi, Guizhou, Fujian, Hunan, Jiangxi).</p></tp:treatment-sec></tp:taxon-treatment>
