# Supplementary material for: ﻿Multilocus phylogeny and species delimitation suggest synonymies of two Lucanus Scopoli, 1763 (Coleoptera, Lucanidae) species names
Source: Zookeys. 2022 Dec 14;1135:139–55. doi: 10.3897/zookeys.1135.89257 (PMC9836572; doi:10.3897/zookeys.1135.89257)
Supplement: Supplementary material 1 — A list of specimens’ voucher information and GenBank accession numbers used in this study [file zookeys-1135-139_article-89257__-s001.xlsx]

## Sheet: Sheet1
organisms	Voucher specimens	Locality	Longitude	Latitude	Genbank Accesion numbers
					COI	16S rDNA	28S rDNA	Wingless
Lucanus fujianensis	Lucanus fujianensis GD1	Guangdong: Mt.Nanling	113.162	24.535	ON391686	ON332188	ON332223	ON324469
Lucanus fujianensis	Lucanus fujianensis GD2	Guangdong: Mt.Nanling	113.162	24.535	ON391687	ON332195	ON332228	ON324470
Lucanus fujianensis	Lucanus fujianensis GD3	Guangdong: Mt.Nanling	113.162	24.535	ON391688	ON332196	ON332229	ON324471
Lucanus fujianensis	Lucanus fujianensis GD4	Guangdong: Mt.Nanling	113.162	24.535	ON391689	ON332197	ON332230	ON324472
Lucanus fujianensis	Lucanus fujianensis GD5	Guangdong: Mt.Nanling	113.91	24.8488		ON332198	ON332231	ON324473
Lucanus fujianensis	Lucanus fujianensis GD6	Guangdong: Mt.Nanling	113.91	24.8488	ON391690	ON332199	ON332232	ON324474
Lucanus klapperichi	Lucanus klapperichi	Fujian: Mt. Wuyishan			ON391694	ON332204	ON332236	ON324478
Lucanus parryi	Lucanus parryi	Fujian: Mt. Wuyishan			ON391695	ON332204	ON332237	ON324479
Lucanus fryi	Lucanus fryi Lu101				ON759152	ON763632		ON792623
Lucanus simithii	Lucanus simithii Lu085				ON759153	ON763633		ON792611
Lucanus wuyishanensis	Lucanus wuyishanensis JX1	Jiangxi: Pingxiang	114.133	27.4581	ON759135	ON763626	ON763544	ON792607
Lucanus wuyishanensis	Lucanus wuyishanensis JX3	Jiangxi: Pingxiang	114.133	27.4581	ON759136	ON763627	ON763545	ON792606
Lucanus wuyishanensis	Lucanus wuyishanensis JX4	Jiangxi: Pingxiang	114.131	27.452	ON759137	ON763628	ON763546	ON792605
Lucanus wuyishanensis	Lucanus wuyishanensis JX5	Jiangxi: Pingxiang	114.131	27.452	ON759138	ON763629	ON763547	ON792604
Lucanus wuyishanensis	Lucanus wuyishanensis JX6	Jiangxi: Pingxiang	114.121	27.4603	ON759139	ON763630
Lucanus wuyishanensis	Lucanus wuyishanensis JX8	Jiangxi: Pingxiang	114.121	27.4603	ON759140	ON763631	ON763548	ON792603
Lucanus wuyishanensis	Lucanus wuyishanensis ZJ1	Zhejisng:Mt. Longquanshan	119.152	27.9001	ON759129	ON763621	ON763538	ON792602
Lucanus wuyishanensis	Lucanus wuyishanensis ZJ2	Zhejisng:Mt. Longquanshan	119.152	27.9001	ON759130	ON763622	ON763539	ON792501
Lucanus wuyishanensis	Lucanus wuyishanensis ZJ3	Zhejisng:Mt. Longquanshan	119.152	27.9001	ON759131		ON763540	ON792600
Lucanus wuyishanensis	Lucanus wuyishanensis ZJ4	Zhejisng:Mt. Longquanshan	119.146	27.8738	ON759132	ON763623	ON763541	ON792599
Lucanus wuyishanensis	Lucanus wuyishanensis ZJ5	Zhejisng:Mt. Longquanshan	119.146	27.8738	ON759133	ON763624	ON763542	ON792598
Lucanus wuyishanensis	Lucanus wuyishanensis ZJ6	Zhejisng:Mt. Longquanshan	119.146	27.8738	ON759134	ON763625	ON763543	ON792597
Lucanus wuyishanensis	Lucanus wuyishanensis FJ1	Fujian: Mt. Wuyishan	117.646	27.7444	ON391696	ON332205	ON332238	ON324480
Lucanus wuyishanensis	Lucanus wuyishanensis FJ2	Fujian: Mt. Wuyishan	117.646	27.7444	ON759121	ON763613	ON763530
Lucanus wuyishanensis	Lucanus wuyishanensis FJ3	Fujian: Mt. Wuyishan	117.8	27.8527	ON759122	ON763614	ON763531
Lucanus wuyishanensis	Lucanus wuyishanensis FJ4	Fujian: Mt. Wuyishan	117.8	27.8527	ON759123	ON763615	ON763532
Lucanus wuyishanensis	Lucanus wuyishanensis FJ5	Fujian: Mt. Wuyishan	117.8	27.8527	ON759124	ON763616	ON763533	ON792610
Lucanus wuyishanensis	Lucanus wuyishanensis FJ6	Fujian: Mt. Wuyishan	117.8	27.8527	ON759125	ON763617	ON763534
Lucanus wuyishanensis	Lucanus wuyishanensis FJ7	Fujian: Mt. Wuyishan	117.679	27.7489	ON759126	ON763618	ON763535	ON792609
Lucanus wuyishanensis	Lucanus wuyishanensis FJ8	Fujian: Mt. Wuyishan	117.679	27.7489	ON759127	ON763619	ON763536
Lucanus wuyishanensis	Lucanus wuyishanensis FJ9	Fujian: Mt. Wuyishan	117.679	27.7489	ON759128	ON763620	ON763537	ON792608
Lucanus liuyei	Lucanus liuyei GX1	Guangxi: Mt Maoershan	110.417	25.8632	ON759104	ON763597	ON763517	ON792622
Lucanus liuyei	Lucanus liuyei GX3	Guangxi: Mt Maoershan	110.417	25.8632	ON759105	ON763598	ON763518
Lucanus liuyei	Lucanus liuyei GX4	Guangxi: Mt Maoershan	110.417	25.8632	ON759106	ON763599	ON763519	ON792621
Lucanus liuyei	Lucanus liuyei GX5	Guangxi: Mt Maoershan	110.423	25.8694	ON759107	ON763600
Lucanus liuyei	Lucanus liuyei GX6	Guangxi: Mt Maoershan	110.423	25.8694	ON759108	ON763601	ON763520
Lucanus liuyei	Lucanus liuyei GX7	Guangxi: Mt Maoershan	110.423	25.8694	ON759109	ON763602
Lucanus liuyei	Lucanus liuyei GZ1	Guizhou: Mt Fanjingshan	108.722	27.8816	ON759110	ON763603	ON763521	ON792620
Lucanus liuyei	Lucanus liuyei GZ2	Guizhou: Mt Fanjingshan	108.645	27.9123	ON759111	ON763604	ON763522	ON792619
Lucanus liuyei	Lucanus liuyei GZ3	Guizhou: Mt Fanjingshan	108.645	27.9123	ON759112	ON763605	ON763523	ON792618
Lucanus liuyei	Lucanus liuyei GZ4	Guizhou: Mt Fanjingshan	108.645	27.9123	ON759113	ON763606	ON763524
Lucanus liuyei	Lucanus liuyei GZ5	Guizhou: Mt Fanjingshan	108.645	27.9123	ON759114	ON763607	ON763525	ON792617
Lucanus liuyei	Lucanus liuyei GZ6	Guizhou: Mt Fanjingshan	108.645	27.9123	ON759115			ON792616
Lucanus liuyei	Lucanus liuyei HN1	Hunan: Zhangjiajie	110.47	29.344	ON759116	ON763608	ON763526	ON792615
Lucanus liuyei	Lucanus liuyei HN2	Hunan: Zhangjiajie	110.47	29.344	ON759117	ON763609	ON763527	ON792614
Lucanus liuyei	Lucanus liuyei HN3	Hunan: Zhangjiajie	110.47	29.344	ON759118	ON763610	ON763528	ON792613
Lucanus liuyei	Lucanus liuyei HN4	Hunan: Zhangjiajie	110.463	29.33	ON759119	ON763611	ON763529
Lucanus liuyei	Lucanus liuyei HN5	Hunan: Zhangjiajie	110.463	29.33	ON759120	ON763612		ON792612
Lucanus continentalis	Lucanus continentalis FJA1	Fujian: Mt Meihuashan	116.88	25.2937	ON759141	ON332206	ON332239	ON324481
Lucanus continentalis	Lucanus continentalis FJA2	Fujian: Mt Meihuashan	116.879	25.2934	ON759142	ON332207	ON332240
Lucanus continentalis	Lucanus continentalis ZJB1	Zhejiang: Lishui	119.585	28.1242	ON759143	ON332208	ON332241	ON324482
Lucanus continentalis	Lucanus continentalis ZJB2	Zhejiang: Lishui	119.585	28.1242	ON759144	ON332209	ON332242	ON324483
Lucanus continentalis	Lucanus continentalis ZJB3	Zhejiang: Lishui	119.585	28.1242	ON759145	ON332210	ON332243	ON324484
Lucanus continentalis	Lucanus continentalis ZJB4	Zhejiang: Lishui	119.585	28.1242	ON759146	ON332211	ON332244	ON324485
Lucanus continentalis	Lucanus continentalis ZJB5	Zhejiang: Lishui	119.172	27.894	ON759147	ON332212	ON332245	ON324486
Lucanus continentalis	Lucanus continentalis ZJB6	Zhejiang: Lishui	119.171	27.893	ON759148	ON332213	ON332246	ON324487
Lucanus continentalis	Lucanus continentalis ZJB7	Zhejiang: Lishui	119.171	27.893	ON759149	ON332214	ON332247	ON324488
Lucanus continentalis	Lucanus continentalis ZJB8	Zhejiang: Lishui	119.169	27.8954	ON759150	ON332215	ON332248	ON324489
Lucanus continentalis	Lucanus continentalis ZJB9	Zhejiang: Lishui	119.169	27.8954	ON759151	ON332216	ON332249	ON324490
Lucanus swinhoei	Lucanus swinhoei TW1	Taiwan: Nantou	120.972	23.9872	ON391697	ON332217	ON332250	ON324491
Lucanus swinhoei	Lucanus swinhoei TW2	Taiwan: Nantou	120.972	23.9872	ON391698	ON332218	ON332251	ON324492
Lucanus swinhoei	Lucanus swinhoei TW3	Taiwan: Nantou	120.972	23.9872	ON391699	ON332219	ON332252	ON324493
Lucanus swinhoei	Lucanus swinhoei TW4	Taiwan: Nantou	120.972	23.9872	ON391700	ON332220	ON332253	ON324494
Lucanus swinhoei	Lucanus swinhoei TW5	Taiwan: Nantou	120.972	23.9872	ON391701	ON332221	ON332254	ON324495
